# Supplementary material for: Radiological Features of Human Papillomavirus (HPV)-Positive and HPV-Negative Oropharyngeal Squamous Cell Carcinoma (OPSCC)—Considerations for Multimodal Analysis
Source: Cancers (Basel). 2026 May 20;18(10):1648. doi: 10.3390/cancers18101648 (PMC13204047; doi:10.3390/cancers18101648)
Supplement: Supplementary file 1 [file cancers-18-01648-s001.zip]

Archive with 1 entries (1 files):
- cancers-4323853-supplementary.pdf
